# Supplementary material for: Total Burden of Cerebral Small Vessel Disease on MRI May Predict Cognitive Impairment in Parkinson’s Disease
Source: J Clin Med. 2022 Sep 14;11(18):5381. doi: 10.3390/jcm11185381 (PMC9501874; doi:10.3390/jcm11185381)
Supplement: Supplementary file 1 [file jcm-11-05381-s001.zip]

Archive with 1 entries (1 files):
- jcm-1862480-supplementary.pdf
